# Supplementary material for: Youssoufenes A2 and A3, Antibiotic Dimeric Cinnamoyl Lipids from the ΔdtlA Mutant of a Marine-Derived Streptomyces Strain
Source: Mar Drugs. 2022 Jun 15;20(6):394. doi: 10.3390/md20060394 (PMC9230751; doi:10.3390/md20060394)
Supplement: Supplementary file 1 [file marinedrugs-20-00394-s001.zip]

Archive with 1 entries (1 files):
- marinedrugs-1670907-supplementary.pdf
